# Supplementary material for: Effectiveness of Herbal Medicines with Anti-Inflammatory, Antimicrobial, and Antioxidant Properties in Improving Oral Health and Treating Gingivitis and Periodontitis: A Systematic Review
Source: Nutrients. 2025 Feb 21;17(5):762. doi: 10.3390/nu17050762 (PMC11901544; doi:10.3390/nu17050762)
Supplement: Supplementary file 1 [file nutrients-17-00762-s001.zip]

Archive with 1 entries (1 files):
- nutrients-3477352-supplementary.pdf
